# Supplementary material for: Promoter Specificity and Transcription Levels Modulate Trans-Splicing Efficiency at the mod(mdg4) Locus in Drosophila
Source: Int J Mol Sci. 2025 Nov 29;26(23):11609. doi: 10.3390/ijms262311609 (PMC12692577; doi:10.3390/ijms262311609)
Supplement: Supplementary file 1 [file ijms-26-11609-s001.zip]

Archive with 1 entries (1 files):
- ijms-3992003-supplementary.pdf
